# Supplementary material for: Spinal Metastases in Non-Seminomatous Germ Cell Testicular Tumors: Prognosis and Integrated Therapeutic Approaches—A Systematic Review with an Institutional Case Illustration
Source: Curr Oncol. 2024 Nov 24;31(12):7459–75. doi: 10.3390/curroncol31120551 (PMC11674372; doi:10.3390/curroncol31120551)
Supplement: Supplementary file 1 [file curroncol-31-00551-s001.zip]

Archive with 1 entries (1 files):
- curroncol-3295331-supplementary.pdf
